# Supplementary material for: Knowledge, attitude and practice in high endemic settings for malaria: a cross-sectional study in a rural community in central Mozambique
Source: Malar J. 2025 Nov 28;24:431. doi: 10.1186/s12936-025-05652-8 (PMC12664178; doi:10.1186/s12936-025-05652-8)
Supplement: Supplementary file 1 — Supplementary Material 1. Table 2. Association of Knowledge, Attitude and Practice about symptoms, transmission mode, preventive measure of malaria before and after, intervention and control. Table 3. Association of knowledge, attitude and practices between intervention and control before and after intervention [file 12936_2025_5652_MOESM1_ESM.xlsx]

## Sheet: KAP Before&After
Household Characteristics
Variables	2021									2022
	Intervention			Control			Overall			Intervention			Control			Overall
	N=64			N=90			N=154			N=70			N=87			N=157
	%	N		%	N		%	N		%	N		%	N		%	N
Gender
Male	51.6	33		55.6	50		53.9	83		51.4	36		47.1	41		49.0	77
Female	48.4	31		44.4	40		46.1	71		48.5	34		52.9	46		51.0	80
Age (Median|IQR:25-75)	33.5 (IQR: 24.75 - 50.50)									37.5(IQR: 27-52)
Age Group
18 - 25	26.6	17		26.7	24		26.6	41		22.9	16		19.5	17		21.0	33
26 - 35	25.0	16		26.7	24		26.0	40		22.9	16		27.6	24		25.5	40
≥ 36	48.4	31		46.7	42		47.4	73		54.3	38		52.9	46		53.5	84
Education
No education	26.6	17		20.0	18		22.7	35		22.9	16		27.6	24		25.5	40
Primary	57.8	37		73.3	66		66.9	103		58.6	41		58.6	51		58.6	92
Secundary	15.6	10		6.7	6		10.4	16		18.6	13		13.8	12		15.9	25
Occupation
Farmer	87.5	56		93.3	84		90.9	140		100.0	70		100.0	87		100.0	157
Other	12.5	8		6.7	6		9.1	14		0.0	0		0.0	0		0.0	0
Marital status
Single	4.7	3		5.6	5		5.2	8		45.7	32		39.1	34		42.0	66
Married/Marital Union	76.6	49		75.6	68		76.0	117		42.9	30		42.5	37		42.7	67
Divorced	3.1	2		10.0	9		7.1	11		2.9	2		3.4	3		3.2	5
Widowed	15.6	10		8.9	8		11.7	18		8.6	6		14.9	13		12.1	19
Members per Household (Median|IQR:25-75)	5 (IQR: 3-7)									5 (IQR: 3-7)
Ownership of Mosquito net
Yes	100.0	64		100.0	90		100.0	154		92.9	65		96.6	84		94.9	149
No	0.0	0		0.0	0		0.0	0		7.1	5		3.4	3		5.1	8
Mosquito net per Household (Median|IQR:25-75)	2(1.75-3)									2 (IQR: 1-3)
Number of ITNs per Household
0	0.0	0		0.0	0		0.0	0		1.5	1		0.0	0		0.7	1
1	25.0	16		24.4	22		24.7	38		24.6	16		38.1	32		32.2	48
2	37.5	24		27.8	25		31.8	49		33.8	22		29.8	25		31.5	47
3	15.6	10		34.4	31		26.6	41		24.6	16		22.6	19		23.5	35
4	15.6	10		10.0	9		12.3	19		9.2	6		7.1	6		8.1	12
5	3.1	2		1.1	1		1.9	3		1.5	1		2.4	2		2.0	3
6	3.1	2		2.2	2		2.6	4		0.0	0		0.0	0		0.0	0
7	0.0	0		0.0	0		0.0	0		1.5	1		0.0	0		0.7	1
8	0.0	0		0.0	0		0.0	0		1.5	1		0.0	0		0.7	1
10	0.0	0		0.0	0		0.0	0		1.5	1		0.0	0		0.7	1
Radio ownership
Yes	26.6	17		23.3	21		24.7	38		28.6	20		28.7	25		28.7	45
No	73.4	47		76.7	69		75.3	116		71.4	50		71.3	62		71.3	112
Television ownership
Yes	0.0	0		0.0	0		0.0	0		1.4	1		2.3	2		1.9	3
No	100.0	64		100.0	90		100.0	154		98.6	69		97.7	85		98.1	154
Telephone ownership
Yes	62.5	40		56.7	51		59.1	91		60.0	42		57.5	50		58.6	92
No	37.5	24		43.3	39		40.9	63		40.0	28		42.5	37		41.4	65
Car ownership
Yes	0.0	0		0.0	0		0.0	0		0.0	0		0.0	0		0.0	0
No	100.0	64		100.0	90		100.0	154		100.0	70		100.0	87		100.0	157
Motorcycle ownership
Yes	7.8	5		8.9	8		8.4	13		10.0	7		12.6	11		11.5	18
No	92.2	59		91.1	82		91.6	141		90.0	63		87.4	76		88.5	139
Bicycle ownership
Yes	65.6	42		55.6	50		59.7	92		58.6	41		60.9	53		59.9	94
No	34.4	22		44.4	40		40.3	62		41.4	29		39.1	34		40.1	63
Water source Ownership at home
Yes	3.1	2		5.6	5		4.5	7		50.0	35		54.0	47		52.2	82
No	96.9	62		94.4	85		95.5	147		50.0	35		46.0	40		47.8	75
Main Source of water supply
Standpipe	84.4	54		74.4	67		78.6	121		67.1	47		60.9	53		63.7	100
well water	15.6	10		25.6	23		21.4	33		25.7	18		31.0	27		28.7	45
River water	0.0	0		0.0	0		0.0	0		7.1	5		6.9	6		7.0	11
Neigourhood	0.0	0		1.1	1		0.6	1		0.0	0		0.0	0		0.0	0
Lake	0.0	0		0.0	0		0.0	0		0.0	0		1.1	1		0.6	1
Power source Ownership in the main build
Yes	0.0	0		0.0	0		0.0	0		0.0	0		0.0	0		0.0	0
No	100.0	64		100.0	90		100.0	154		100.0	70		100.0	87		100.0	157
Firewood as the main power source for prepare meal
Yes	100.0	64		100.0	90		100.0	154		100.0	70		100.0	87		100.0	157
No	0.0	0		0.0	0		0.0	0		0.0	0		0.0	0		0.0	0
Ownership of animals in the Household
Yes	79.7	51		68.9	62		73.4	113		78.6	55		81.6	71		80.3	126
No	20.3	13		31.1	28		26.6	41		21.4	15		18.4	16		19.7	31
Knowledge about symptoms, signs, and transmission mode of malaria
Variable	2021									2022
	Intervention			Control			Overall			Intervention			Control			Overall
	N=64			N=90			N=154			N=70			N=87			N=157
	%	N		%	N		%	N		%	N		%	N		%	N
Heard of malaria?
Yes	98.4	63		97.8	88		98.1	151		94.3	66		95.4	83		94.9	149
No	1.6	1		2.2	2		1.9	3		5.7	4		4.6	4		5.1	8
Source of having heard about malaria
Friends	11.1	7		10.2	9		10.6	16		33.3	22		36.1	30		34.9	52
Family	12.7	8		20.5	18		17.2	26		33.3	22		31.3	26		32.2	48
Neighbour	1.6	1		1.1	1		0.0	0		6.1	4		13.3	11		10.1	15
Radio	36.5	23		25.0	22		29.8	45		19.7	13		24.1	20		22.1	33
Television	0.0	0		1.1	1		0.0	0		1.5	1		2.4	2		2.0	3
Job	0.0	0		1.1	1		0.7	1		12.1	8		4.8	4		8.1	12
Newsletter	1.6	1		1.1	1		1.3	2		0.0	0		1.2	1		0.7	1
Heallth Facility	92.1	58		96.6	85		94.7	143		93.9	62		94.0	78		94.0	140
Church	0.0	0		0.0	0		0.0	0		1.5	1		1.2	1		1.3	2
Dont remember	1.6	1		0.0	0		0.7	1		4.5	3		0.0	0		2.0	3
Other	0.0	0		0.0	0		0.0	0		4.5	3		6.0	5		5.4	8
Symptoms
Fever/headache	95.2	60		93.2	82		94.0	142		100.0	66		100.0	83		100.0	149
Vomiting	57.1	36		48.9	43		52.3	43		36.4	24		32.5	27		34.2	51
Loss of energy	47.6	30		58.0	51		53.6	81		25.8	17		19.3	16		22.1	33
Body ache	61.9	39		40.9	36		49.7	75		75.8	50		74.7	62		75.2	112
Chills	14.3	9		15.9	14		15.2	23		12.1	8		7.2	6		9.4	14
Appetite loss	17.5	11		9.1	8		12.6	19		37.9	25		28.9	24		32.9	49
Diarrhea	7.9	5		9.1	8		8.6	13		27.3	18		15.7	13		20.8	31
Vertigo	0.0	0		1.1	1		0.7	1		3.0	2		2.4	2		2.7	4
Itching	0.0	0		0.0	0		0.0	0		1.5	1		1.2	1		1.3	2
Sweating	0.0	0		0.0	0		0.0	0		0.0	0		1.2	1		0.7	1
Convulsions	0.0	0		0.0	0		0.0	0		0.0	0		16.9	14		9.4	14
Other	0.0	0		1.1	1		0.7	1		4.5	3		1.2	1		2.7	4
Malaria transmission
Mosquito bite	100.0	63		100.0	88		100.0	151		97.0	64		95.2	79		96.0	143
Consumption of contaminated water or food	0.0	0		0.0	0		0.0	0		0.0	0		2.4	2		1.3	2
Sharing clothes	0.0	0		0.0	0		0.0	0		0.0	0		1.2	1		0.7	1
Other	1.6	1		2.3	2		2.0	3		3.0	2		7.2	6		5.4	8
Malaria Prevention
Sleep under a mosquito net	93.7	59		97.7	86		96.0	145		87.9	58		91.6	76		89.9	134
Mosquito insecticide coil	0.0	0		0.0	0		0.0	0		1.5	1		1.2	1		1.3	2
Burning garbage	39.7	25		20.5	18		28.5	43		42.4	28		42.2	35		42.3	63
Keep the house clean	50.8	32		59.1	52		55.6	84		71.2	47		79.5	66		75.8	113
Use of repellent	0.0	0		1.1	1		0.7	1		10.6	7		2.4	2		6.0	9
IRS	1.6	1		1.1	1		1.3	2		3.0	2		2.4	2		2.7	4
Wear clothes that cover the body	0.0	0		0.0	0		0.0	0		4.5	3		6.0	5		5.4	8
Protect water	0.0	0		1.1	1		0.7	1		3.0	2		1.2	1		2.0	3
Eliminate stagnant water	0.0	0		4.5	4		2.6	4		3.0	2		6.0	5		4.7	7
Eat well	0.0	0		0.0	0		0.0	0		4.5	3		4.8	4		4.7	7
Take medicine	0.0	0		4.5	4		2.6	4		7.6	5		9.6	8		8.7	13
Avoid sour foods	0.0	0		0.0	0		0.0	0		1.5	1		1.2	1		1.3	2
Avoid contact with a person infected with malaria	0.0	0		0.0	0		0.0	0		1.5	1		1.2	1		1.3	2
Keep animals away from home	0.0	0		0.0	0		0.0	0		1.5	1		0.0	0		0.7	1
Do nothing	0.0	0		0.0	0		0.0	0		0.0	0		2.4	2		1.3	2
Other	0.0	0		1.1	1		0.7	1		6.1	4		1.2	1		3.4	5
Malaria treatment
Taking Coartem	93.7	59		83.0	73		87.4	132		93.9	62		92.8	77		93.3	139
Other	6.3	4		17.0	15		12.6	19		6.1	4		7.2	6		6.7	10
Score dos conhecimentos
0	1.6	1		2.2	2		1.9	3		5.7	4		4.6	4		5.1	8
1	0.0	0		0.0	0		0.0	0		0.0	0		0.0	0		0.0	0
2	1.6	1		0.0	0		0.6	1		1.4	1		0.0	0		0.6	1
3	0.0	0		1.1	1		0.6	1		2.9	2		3.4	3		3.2	5
4	12.5	8		24.4	22		19.5	30		10.0	7		12.6	11		11.5	18
5	84.4	54		72.2	65		77.3	119		80.0	56		79.3	69		79.6	125
Knowledge
Low	3.1	2		2.2	2		2.6	4		7.1	5		4.6	4		5.7	9
Medium	0.0	0		1.1	1		0.6	1		2.9	2		3.4	3		3.2	5
High	96.9	62		96.7	87		96.8	149		90.0	63		92.0	80		91.1	143
Attitudes about malaria
Variable	2021									2022
	Intervention			Control			Overall			Intervention			Control			Overall
	N=64			N=90			N=154			N=70			N=87			N=157
	%	N		%	N		%	N		%	N		%	N		%	N
Ownership of mosquito nets in the household
Yes	100.0	64		100.0	90		100.0	154		92.9	65		96.6	84		94.9	149
No	0.0	0		0.0	0		0.0	0		7.1	5		3.4	3		5.1	8
Is the use of treated mosquito nets a way to prevent malaria?
Yes	93.7	59		97.7	86		96.0	145		87.9	58		91.6	76		89.9	134
No	6.3	4		2.3	2		4.0	6		12.1	8		8.4	7		10.1	15
Are you at risk of contracting malaria?
Yes	57.1	36		64.8	57		61.6	93		100.0	66		100.0	83		100.0	149
No	3.2	2		5.7	5		4.6	7		0.0	0		0.0	0		0.0	0
Does not know	39.7	25		29.5	26		33.8	51		0.0	0		0.0	0		0.0	0
What should be done when someone has malaria?
Take them to a health facility	100.0	63		100.0	88		100.0	151		100.0	66		100.0	83		100.0	149
Take them to a healer	0.0	0		0.0	0		0.0	0		0.0	0		3.6	3		2.0	3
Take them to a prophet	0.0	0		0.0	0		0.0	0		0.0	0		1.2	1		0.7	1
Other	4.8	3		1.1	1		2.6	4		4.5	3		1.2	1		2.7	4
Have you ever washed the mosquito net?
Yes	90.6	58		91.1	82		90.9	140		90.6	58		95.2	80		93.2	138
No	9.4	6		8.9	8		9.1	14		9.4	6		4.8	4		6.8	10
How often do you wash the mosquito net?
Never	1.6	1		0.0	0		0.6	1		1.4	1		1.1	1		1.3	2
Every time it is dirty	10.9	7		7.8	7		9.1	14		44.3	31		51.7	45		48.4	76
Once a year	18.8	12		20.0	18		19.5	30		4.3	3		3.4	3		3.8	6
2-3 times a year	45.3	29		47.8	43		46.8	72		11.4	8		6.9	6		8.9	14
4-5 times a year	7.8	5		11.1	10		9.7	15		2.9	2		0.0	0		1.3	2
6 or more times a year	4.7	3		2.2	2		3.2	5		1.4	1		0.0	0		0.6	1
Can't remember	1.6	1		2.2	2		1.9	3		17.1	12		28.7	25		23.6	37
Can untreated malaria be fatal?
Yes	98.4	62		100.0	88		99.3	150		97.0	64		100.0	81		98.6	145
No	1.6	1		0.0	0		0.7	1		3.0	2		0.0	0		1.4	2
Attitudes Score
0	0.0	0		0.0	0		0.0	0		0.0	0		0.0	0		0.0	0
1	1.6	1		2.2	2		1.9	3		5.7	4		4.6	4		5.1	8
2	0.0	0		0.0	0		0.0	0		0.0	0		1.1	1		0.6	1
3	3.1	2		5.6	5		4.5	7		10.0	7		3.4	3		6.4	10
4	57.8	37		63.3	57		61.0	94		84.3	59		90.8	79		87.9	138
5	37.5	24		28.9	26		32.5	50		0.0	0		0.0	0		0.0	0
Attitudes on prevention and seeking malaria treatment
Negative	4.7	3		7.8	7		6.5	10		15.7	11		9.2	8		12.1	19
Positive	95.3	61		92.2	83		93.5	144		84.3	59		90.8	79		87.9	138
Practice - Malaria prevention and care seeking
Variable	2021									2022
	Intervention			Control			Overall			Intervention			Control			Overall
	N=64			N=90			N=154			N=70			N=87			N=157
	%	N		%	N		%	N		%	N		%	N		%	N
What do you do to prevent malaria?
Use mosquito nets	46.0	29		40.5	34		42.9	63		50.0	33		45.1	37		47.3	70
Smok	0.0	0		0.0	0		0.0	0		4.5	3		9.8	8		7.4	11
Clean the yard	36.5	23		32.1	27		34.0	50		56.1	37		58.5	48		57.4	85
Eliminate stagnant water	1.6	1		1.2	1		1.4	2		1.5	1		0.0	0		0.7	1
Lectures	0.0	0		0.0	0		0.0	0		3.0	2		7.3	6		5.4	8
Nothing	28.6	18		38.1	32		34.0	50		19.7	13		22.0	18		20.9	31
Did you sleep under a mosquito net the previous night?
Yes	96.9	62		95.6	86		96.1	148		96.9	63		94.0	79		95.3	142
No	3.1	2		4.4	4		3.9	6		3.1	2		6.0	5		4.7	7
What do you do in the community when someone has malaria?
Go to the health center	96.8	61		100.0	88		98.7	149		100.0	66		97.6	81		98.7	147
Go to the healer	0.0	0		0.0	0		0.0	0		3.0	2		1.2	1		2.0	3
Go to church	0.0	0		0.0	0		0.0	0		0.0	0		1.2	1		0.7	1
Other	1.6	1		1.1	1		1.3	2		1.5	1		2.4	2		2.0	3
Does not know	1.6	1		0.0	0		0.7	1		0.0	0		2.4	2		1.3	2
Pratice Score
0	0.0	0		0.0	0		0.0	0		0.0	0		0.0	0		0.0	0
1	3.1	2		6.7	6		5.2	8		8.6	6		12.6	11		10.8	17
2	56.3	36		55.6	50		55.8	86		51.4	36		48.3	42		49.7	78
3	40.6	26		37.8	34		39.0	60		40.0	28		39.1	34		39.5	62
Practice - prevention, Care seeking and treatment
Poor	3.1	2		6.7	6		5.2	8		8.6	6		12.6	11		10.8	17
Good	96.9	62		93.3	84		94.8	146		91.4	64		87.4	76		89.2	140

## Sheet: Bivariate Analysis_KAP Before&A
Household characteristics	Knowledege																		Attitudes														Practice
	2021									2022									2021							2022							2021							2022
	High		Midle		Low		χ2	P. Value		High		Midle		Low		χ2	P. Value		Positie		Negative		χ2	P. Value		Positie		Negative		χ2	P. Value		Good		Poor		χ2	P. Value		Good		Poor		χ2	P. Value
	%	N	%	N	%	N				%	N	%	N	%	N				%	N	%	N				%	N	%	N				%	N	%	N				%	N	%	N
Gender								0.220									0.473							0.188							0.627							0.472							0.610
Male	55.0	82	0.0	0	25.0	1	2.454*			50.3	72	20.0	1	44.4	4	1.758*			55.6	80	30.0	3				50.0	69	42.1	8	0.417			54.8(80		37.5(3					50.0	70	41.2	7	0.472
Female	45.0	67	100.0	1	75.0	3				49.7	71	80.0	4	55.6	5				44.4	64	70.0	7				50.0	69	57.9	11				45.2(66		62.5(5					50.0	70	58.8	10
Age Group								0.261									0.61							0.492							0.392							0.893							0.424
18 - 25	25.5	38	100.0	1	50.0	2	4.166*			20.3	29	20.0	1	33.3	3	2.706*			25.7	37	40.0	4	1,681*			19.6	27	31.6	6	1.808*			26.0(38		37.5(3		0.759*			20.7	29	23.5	4	1.882*
26 - 35	26.8	40	0.0	0	0.0	0				26.6	38	0.0	0	22.2	2				25.7	37	30.0	3				25.4	35	26.3	5				26.0(38		25.0(2					27.1	38	11.8	2
≥ 36	47.7	71	0.0	0	50.0	2				53.1	76	80.0	4	44.4	4				48.6	70	30.0	3				55.1	76	42.1	8				47.9(70		37.5(3					52.1	73	64.7	11
Education								0.145									0.016							0.025							0.188							0.164							0.631
No education	21.5	32	0.0	0	75.0	3	6.028*			25.2	36	60.0	3	11.1	1	10.363*			20.8	30	50.0	5	6.813*			26.8	37	15.8	3	3.344*			21.2(31		50.0(4		3.097*			24.3	34	35.3	6	1.023*
Primary	67.8	101	100.0	1	25.0	1				58.7	84	0.0	0	88.9	8				69.4	100	30.0	3				55.8	77	78.9	15				67.8(99		50.0(4					59.3	83	52.9	9
Secundary	10.7	16	0.0	0	0.0	0				16.1	23	40.0	2	0.0	0				9.7	14	20.0	2				17.4	24	5.3	1				11.0(16		0.0(0					16.4	23	11.8	2
Occupation								1.000																1.000														1.000
Farmer	90.6	135	100.0	1	100.0	4	0.924*			100.0	143	100.0	5	100.0	9				91.0	131	90.0	9				100.0	138	100.0	19				90.4(132		100.0(8					100.0	140	100.0	17
Other	9.4	14	0.0	0	0.0	0				0.0	0	0.0	0	0.0	0				9.0	13	10.0	1				0.0	0	0.0	0				9.6(14		0.0(0					0.0	0	0.0	0
Marital status								0.594									0.014							0.683							0.601							0.193							0.540
Single	5.4	8	0.0	0	0.0	0	5.625*			45.5	65	0.0	0	11.1	1	13.916*			5.6	8	0.0	0	1.451*			43.5	60	31.6	6	1.808*			5.5(8		0.0(0		3.769*			43.6	61	29.4	5	1.991*
Married/Marital Union	75.8	113	100.0	1	75.0	3				40.6	58	40.0	2	77.8	7				75.0	108	90.0	9				40.6	56	57.9	11				76.7(112		62.5(5					41.4	58	52.9	9
Divorced	6.7	10	0.0	0	25.0	1				2.8	4	20.0	1	0.0	0				6.9	10	10.0	1				3.6	5	0.0	0				6.2(9		25.0(2					3.6	5	0.0	0
Widowed	12.1	18	0.0	0	0.0	0				11.2	16	40.0	2	11.1	1				12.5	18	0.0	0				12.3	17	10.5	2				11.6(17		12.5(1					11.4	16	17.6	3
Ownership of Mosquito net																	1.000														<0.001														0,005*
Yes	100.0	149	100.0	1	100.0	4				94.4	135	100.0	5	100.0	9	0.200*			100.0	144	100.0	10				100.0	138	57.9	11				100.0(146		100.0(8					97.1	136	76.5	13
No	0.0	0	0.0	0	0.0	0				5.6	8	0.0	0	0.0	0				0.0	0	0.0	0				0.0	0	42.1	8				0.0(0		0.0(0					2.9	4	23.5	4
Radio ownership								1.000									1.000							1.000							0.279							0.408							0.155
Yes	24.8	37	0.0	0	25.0	1	0,603*			29.4	42	20.0	1	22.2	2	0.284*			25.0	36	20.0	2				30.4	42	15.8	3	1.752			24.0(35		37.5(3					30.7	43	11.8	2
No	75.2	112	100.0	1	75.0	3				70.6	101	80.0	4	77.8	7				75.0	108	80.0	8				69.6	96	84.2	16				76.0(111		62.5(5					69.3	97	88.2	15
Television ownership																	1.000														1.000														1.000
Yes	0	0	0	0	0	0				2.1	3	0.0	0	0.0	0	1.129*			0.0	0	0.0	0				2.2	3	0.0	0				0.0(0		0.0(0					2.1	3	0.0	0
No	100.0	149	100.0	1	100.0	4				97.9	140	100.0	5	100.0	9				100.0	144	100.0	10				97.8	135	100.0	19				100.0(146		100.0(8					97.9	137	100.0	17
Mobilephone ownership								0.026									0.136							0.319							0.326							0.008							0.003
Yes	60.4	90	100.0	1	0.0	0	6.076*			60.8	87	20.0	1	44.4	4	3.957*			60.4	87	40.0	4				60.1	83	47.4	9	1.124			61.6(90		12.5(1					62.9	88	23.5	4	9.664
No	39.6	59	0.0	0	100.0	4				39.2	56	80.0	4	55.6	5				39.6	57	60.0	6				39.9	55	52.6	10				38.4(56		87.5(7					37.1	52	76.5	13
Car ownership
Yes	0.0	0	0.0	0	0.0	0				0.0	0	0.0	0	0.0	0				0.0	0	0.0	0				0.0	0	0.0	0				0.0(0		0.0(0					0.0	0	0.0	0
No	100.0	149	100.0	1	100.0	4				100.0	143	100.0	5	100.0	9				100.0	144	100.0	10				100.0	138	100.0	19				100.0(146		100.0(8					100.0	140	100.0	17
Motorcycle ownership								1.000									0.784							0.598							0.699							1.000							0.695*
Yes	8.7	13	0.0	0	0.0	0	0.986*			12.6	18	0.0	0	0.0	0	0.756*			8.3	12	10.0	1				12.3	17	5.3	1				8.9(13		0.0(0					12.1	17	5.9	1
No	91.3	136	100.0	1	100.0	4				87.4	125	100.0	5	100.0	9				91.7	132	90.0	9				87.7	121	94.7	18				91.1(133		100.0(8					87.9	123	94.1	16
Bicycle ownership								0.025									0.094							0.091							0.221							0.007							1.000
Yes	61.1	91	100.0	1	0.0	0	6.196*			60.1	86	20.0	1	77.8	7	4.151*			61.8	89	30.0	3				58.0	80	73.7	14	1.716			62.3(91		12.5(1					60.0	84	58.8	10	0.009
No	38.9	58	0.0	0	100.0	4				39.9	57	80.0	4	22.2	2				38.2	55	70.0	7				42.0	58	26.3	5				37.7(55		87.5(7					40.0	56	41.2	7
Ownership of animals in the Household								0.688									0.405							1.000							0.768							0.440							0.528*
Yes	72.5	108	100.0	1	100.0	4	1.381*			81.1	116	60.0	3	77.8	7	1.842*			72.9	105	80.0	8				79.7	110	84.2	16				74.0(108		62.5(5					79.3	111	88.2	15
No	27.5	41	0.0	0	0	0				18.9	27	40.0	2	22.2	2				27.1	39	20.0	2				20.3	28	15.8	3				26.0(38		37.5(3					20.7	29	11.8	2
*Teste de Fisher

## Sheet: Compar_Interve_contl_bef&after
	Association between knowledge about sign, symptoms and mode of transmission of malaria with Attitudes related malaria prevention in 2021
	Attitude	Knowledge			χ2	P-value
		High	Midle	Low
	Positive	96.6(144)	0.0(0)	0.0(0)	30.179*	<0.001
	Negative	3.4(5)	100.0(1)	100.0(4)
	*Fisher test
	Association between knowledge about sign, symptoms and mode of transmission of malaria with Practices of malaria prevention in 2021
	Practice	Knowledge			χ2	P-value
		High	Midle	Low
	Good	96.6(144)	100.0(1)	25.0(1)	16.904*	<0.001
	Poor	3.4(5)	0.0(0)	75.0(3)
	*Fisher test
	Association between knowledge about sign, symptoms and mode of transmission of malaria with Attitudes related malaria prevention in 2022
	Attitudes	Knowledge			χ2	P-value
		High	Midle	Low
	Positive	92.3(132)	100.0(5)	11.1(1)	30.497*	<0.001
	Negative	7.7(11)	0.0(0)	88.9(8)
	*Fisher test
	Association between knowledge about sign, symptoms and mode of transmission of malaria with Practices related malaria prevention in 2022
	Practice	Knowledge			χ2	P-value
		High	Midle	Low
	Good	95.1(136)	60.0(3)	11.1(1)	39.261*	<0.001
	Poor	4.9(7)	40.0(2)	88.9(8)
	*Fisher test
	Association of knowledge about sign, symptoms and mode of transmission of malaria between intervention and control in 2021
	Group	Knowledge			χ2	P-value
		High	Midle	Low
	Intervention	41.6(62)	0.0(0)	50.0(2)	0.921*	1.000
	Control	58.4(87)	100.0(1)	50.0(2)
	*Fisher test
	Association of attitude related malaria prevention between intervention and control in 2021
	Group	Attitude		χ2	P-value
		Positive	Negative
	Intervention	42.4(61)	30.0(3)	_	0.524
	Control	57.6(83)	70.0(7)
	Association of Practice related malaria prevention between intervention and control in 2021
		Practice		χ2	P-value
	Group	Good	Poor
	Intervention	42.5(62)	25.0(2)	_	0.470
	Control	57.5(84)	75.0(6)
	Association of knowledge about sign, symptoms and mode of transmission of malaria between intervention and control in 2022
	Group	Knowledge			χ2	P-value
		High	Midle	Low
	Intervention	44.1(63)	40.0(2)	55.6(5)	0.623*	0.833
	Control	55.9(80)	60.0(3)	44.4(4)
	*Fisher test
	Association of attitude related malaria prevention between intervention and control in 2022
	Group	Attitude		χ2	P-value
		Positive	Negative
	Intervention	42.8(59)	57.9(11)	1.550	0.229
	Control	57.2(79)	42.1(8)
	Association of Practice related malaria prevention between intervention and control in 2022
		Practice		χ2	P-value
	Group	Good	Poor
	Intervention	45.7(64)	35.3(6)	0.666	0.451
	Control	54.3(76)	64.7(11)
	Comparison of Knowledge, attitude and practice in 2021 and 2022
	Knowledge in 2021	Knowledge in 2022			χ2	p-value
		High	Midle	Low
	High	97.1(136)	80.0(4)	100.0(9)	7.467*	0.220
	Midle	0.7(1)	0.0(0)	0.0(0)
	Low	2.1(3)	20.0(1)	0.0(0)
	*Fisher test
	Attitude in 2021	Attitude in 2022		χ2	p-value
		Positive	Negative
	Positive	87.5(126)	12.5(18)	_	1.000
	Negative	90.0(9)	10.0(1)
	Practice in 2021	Practice in 2022		χ2	p-value
		Good	Poor
	Good	89.0(130)	11.0(16)	_	1.000
	Bed	87.5(7)	12.5(1)
	Comparison of knowledge between intervention in 2021 and intervention in 2022
	Knowledge Intervention in 2021	Knowledge Intervention in 2022		χ2	p-value
		High	Low
	High	98.1(51)	100.0(3)	_	1.000
	Low	1.9(1)	0.0(0)
	Comparison of knowledge between Control in 2021 and Control in 2022
	Knowledge Control in 2021	Knowledge Control in 2022			χ2	p-value
		High	Midle	Low
	High	92.2(71)	3.9(3)	3.9(3)	6.259*	1.000
	Midle	100.0(1)	0.0(0)	0.0(0)
	Low	100.0(1)	0.0(0)	0.0(0)
	*Fisher test
	Comparison of attitude in 2021 and 2022
	Attitude intervention in 2021	Attitude intervention in 2022		χ2	p-value
		Positive	Negative
	Positive	84.9(45)	15.1(8)	_	1.000
	Negative	100.0(2)	0.0(0)
	Comparison of attitude in 2021 and 2022
	Attitude control in 2021	Attitude control in 2022		χ2	p-value
		Positive	Negative
	Positive	91.9(68)	8.1(6)	_	1.000
	Negative	75.0(3)	25.0(1)
	Comparison of practices in 2021 and 2022
	Practice intervention in 2021	Practice intervention in 2022		χ2	p-value
		Good	Poor
	Good	92.5(49)	7.5(4)	_	1.000
	Poor	100.0(2)	0.0(0)
	Practice control in 2021	Practice control in 2022		χ2	p-value
		Good	Poor
	Good	89.0(65)	11.0(8)	_	0.468
	Poor	80.0(4)	20.0(1)

## Sheet: bi&multinomial Analysis
	Multiple regression of knowledge with Atitude and practices before and after intervention
		2021					2022
	Variables	N	High		Midle		N	High		Midle
			OR(IC95%)	p-valor	OR(IC95%)	p-value		OR(IC95%)	p-valor	OR(IC95%)	p-value
	Attitude
	Positive	144	_	_	_	_	138	0.010(0.001-0.091)	<0.001	_	_
	Negative	10	Ref	_	Ref	_	19	Ref	_	_
											_
	Practice
	Good	146	0.012(0.001-0.132)	<0.001	_	_	140	0.006(0.001-0.059)	<0.001	0.083(0.005-1.294)	0.076
	Poor	8	Ref	_	_	_	17	Ref	_	Ref	_
	Low Knowledge were sonsidered as category of reference
	Multiple regression of knowledge with sociodeographic and households characteristics before and after intervention
		2021					2022
	Variables	N	High		Midle		N	High		Midle
			OR(IC95%)	p-valor	OR(IC95%)	p-value		OR(IC95%)	p-valor	OR(IC95%)	p-value
	Gender
	Male	71	Ref		Ref		77	_	_	_	_
	Female	83	1.025(0.084-12.452)	0.984	101127060(0.000-b)	0.998	80	_	_	_	_
	Education
	No education	35	Ref		Ref		40	Ref	_	Ref
	Primary	103	6.279(0.563-70.019)	0.135	30123368(0.000-b)	0.998	92	0.265(0.027-2.565)	0.251	7.564(0.000-b)	0.971
	Secundary	16	28067565.5(0.000-b)	0.998	112795013(112795013-112795013)	_	25	904174.136(0.000-b)	0.992	4673210.092(0.000-b)	0.991
	Marital status
	Single	8	_	_	_	_	66	5.372(0.275-104.871)	0.268	1.075(0.000-b)	0.987
	Married/Marital Union	117	_	_	_	_	67	0.738(0.072-7.584)	0.798	0.229(0.006-8.872)	0.430
	Divorced	11	_	_	_	_	5	162088919(162088919-162088919)	_	171116590(6400480.740-4574795014)	<0.001
	Widowed	18	_	_	_	_	19	Ref	_	Ref	_
	Telephone ownership
	Yes	91	Ref		Ref		92	Ref	_	Ref	_
	No	63	5.860(0.000-b)	0.996	7.275(0.000-b)	0.997	65	0.426(0.099-1.844)	0.254	1.191(0.056-25.303)	0.911
	Bycicle ownership
	Yes	92	Ref	_	Ref	_	94	Ref	_	Ref	_
	No	62	5.549(0.000-b)	0.996	3.137(0.000-b)	0.997	63	2.414(0.427-13.642)	0.319	4.671(0.209-104.200)	0.331
	Low Knowledge were sonsidered as category of reference
	Binomial regression of Attitude with sociodeographic and households characteristics before and after intervention
		2021		2022
	Variable	OR	p-value	OR	p-value
	Gender
	Male	0.583	0.138	_	_
	Female	ref	_	_	_
	Education
	No education	ref
	Primary	0.801	0.596	2.178	0.129
	Secundary	0.670	0.550	1.270	0.726
	Ownership of Mosquito net
	Yes			0.000	0.999
	No	ref		_	_
	Bycicle ownership
	Yes	0.799	0.519	0.686	0.358
	No	ref	_	_	_
	Binomial regression of Practice with sociodeographic and households characteristics before and after intervention
		2021		2022
	Variable	OR	p-value	OR	p-value
	Education
	No education	Ref		_	_
	Primary	3.322	0.155		_
	Secundary	216143262	0.998		_
	Marital status
	Single	7711817.769	0.999	_	_
	Married/Marital Union	0.326	0.362	_	_
	Divorced	0.100	0.113	_	_
	Widowed	Ref	_	_	_
	Ownership of Mosquito net
	Yes			0.115	0.009
	No	Ref		_	_
	Ownership mobile phone
	Yes	0.190	0.160	0.217	0.015
	No	Ref	_	Ref	_
	Ownership of Radio
	Yes	_	_	0.503	0.396
	No	_	_	_	_
	Ownership of Bycicle
	Yes	0.228	0.205	_	_
	No	Ref	_	_	_

## Sheet: KAP_ScoreS
	Comparison of knowledge Scores between intervention and control before and after intervention
		2021			2022
	Variables	Knowledge score			Knowledge score
		Medium rank	Mann-Whitney	p-value	Medium rank	Mann-Whitney	p-value
	Groups			0.087			0.978
	Intervention	82.81	2540.000		79.08	3939.500
	Control	73.72			78.94
	Comparison of Attitude scores between intervention and control before and after intervention
		2021			2022
	Variables	Attitude			Attitude
		Medium rank	Mann-Whitney	p-value	Medium rank	Mann-Whitney	p-value
	Groups			0.214			0.238
	Intervention	82.05	2588.500		76.30	2856.000
	Control	74.26			81.17
	Comparison of Practice scores between intervention and control before and after intervention
		2021			2022
	Variables	Practice			Practice
		Medium rank	Mann-Whitney	p-value	Medium rank	Mann-Whitney	p-value
	Groups			0.558			0.696
	Intervention	79.69	2740.000		80.43	2945.000
	Control	75.94			77.85
	Comparisons	Spearman coeficient	p-value
	Correlation between knowledge score in 2021 vs Attitude in 2021	0.142	0.079
	Correlation between knowledge score in 2021 vs Practice in 2022	_0.042	0.607
	Correlation between knowledge score in 2022 vs Attitude in 2022	0.456**	<0.001
	Correlation between knowledge score in 2021 vs Practice in 2022	0.320**	<0.001
	Correlation between knowledge score in intervention group in 2021 vs knowledge score in intervention group in 2022	0.190	0.165
	Correlation between knowledge score in Control group in 2021 vs knowledge score in Control group in 2022	0.029	0.800
	Correlation of Attitude score in intervention group in 2021 vs Attitude score in intervention group in 2022	0.061	0.657
	Correlation of Attitude score in Control group in 2021 vs Attitude score in Control group in 2022	_0.034	0.767
	Correlation of Practice score in intervention group in 2021 vs Practice score in intervention group in 2022	0.167	0.223
	Correlation of Practice score in Control group in 2021 vs Practice score in Control group in 2022	_0.070	0.542
	**Significance correlation at level 0.01
	Comparison of knowledge Scores with sociodemographic and household characteristics
		2021			2022
	Variables	Knowledge score			Knowledge score
		Medium rank	Mann-Whitney	p-value	Medium rank	Mann-Whitney	p-value
	Gender			0.405			0.030
	Male	79.52	2779.000		84.64	2646.000
	Female	75.14			73.58
	Age Group			0.814			0.290
	18 - 25	75.55			71.26	2.475*
	26 - 35	80.10	0.411*		81.65
	≥ 36	77.17			80.78
	Education			0.391			0.689
	No education	80.64			75.79	0.744*
	Primary	75.16	1.876*		79.41
	Secundary	85.69			82.64
				0.408
	Occupation						_
	Farmer	76.81	884.000		79.00	_
	Other	84.36			0.00
				0.409
	Marital status						0.206
	Single	67.06			83.88	4.570*
	Married/Marital Union	79.76	2.889*		77.80
	Divorced	66.23			78.40
	Widowed	74.31			66.45
	Ownership of Mosquito net			_
	Yes	77.50	_
	No	_
	Radio ownership			0.890			0.862
	Yes	76.87	2180.000		79.70	2488.500
	No	77.71			78.72
	Mobilephone ownership			0.491			0.021
	Yes	76.00	2730.000		83.95	2535.000
	No	79.67			72.00
	Motorcycle ownership			0.972			0.090
	Yes	77.81	912.500		91.03	1034.500
	No	77.47			77.44
	Bicycle ownership			0.200			0.737
	Yes	80.92	2598.500		78.30	2895.000
	No	73.41			80.05
	*Kruskal-Wallis test
	Comparison of attitude scores with sociodemographic and household characteristics
		Before intervention			After intervention
	Variables	Attitude Score			Attitude Score
		Medium rank	Mann-Whitney	p-value	Medium rank	Mann-Whitney	p-value
	Gender			0.252			0.519
	Male	80.77	2675.000		80.35	2976.000
	Female	73.68			77.70
	Age Group			0.590			0.440
	18 - 25	82.18	1.055*		74.14	1.641*
	26 - 35	73.51			79.00
	≥ 36	77.05			80.91
	Education			0.777			0.133
	No education	74.54	0.504*		82.70	4.032*
	Primary	77.70			75.61
	Secundary	82.69			85.54
	Occupation			0.073			_
	Farmer	75.75	734.500		79.00	_
	Other	95.04			0.00
	Marital status			0.015			0.434
	Single	111.50			81.62	2.736*
	Married/Marital Union	72.61	10.412		75.37
	Divorced	85.18			88.50
	Widowed	89.50			80.18
	Ownership of Mosquito net			_			<0.001
	Yes	77.50	_		82.50	74.500
	No	0.00			13.81
	Radio ownership			0.476			0.180
	Yes	73.66	2058.000		83.34	2324.500
	No	78.76			77.25
	Mobilephone ownership			0.068			0.290
	Yes	82.18	2440.500		80.83	2822.000
	No	70.74			76.42
	Motorcycle ownership			0.708			0.345
	Yes	81.31	867.000		84.39	1154.000
	No	77.15			78.30
	Bicycle ownership			0.099			0.187
	Yes	81.68	2467.500		76.78	2752.500
	No	71.30			82.31
	*Kruskal-Wallis test
		Before intervention			After intervention
	Variables	Practice Score			Practice Score
		Medium rank	Mann-Whitney	p-value	Medium rank	Mann-Whitney	p-value
	Gender			0.173			0.892
	Male	81.46	2617.500		79.45	3045.000
	Female	72.87			78.56
	Age Group			0.806			0.306
	18 - 25	74.77	0.430*		78.32	2.366*
	26 - 35	76.53			87.38
	≥ 36	79.57			75.28
	Education			0.191			0.658
	No education	71.16	3.306*		73.88	0.837*
	Primary	77.32			80.77
	Secundary	92.56			80.70
	Occupation			0.035
	Farmer	10667.00	687.000		79.00	_
	Other	1378.00			0.00
	Marital status			0.108			0.490
	Single	106.25	6.074*		74.11	2.419
	Married/Marital Union	74.45			81.46
	Divorced	89.41			98.50
	Widowed	77.28			82.16
	Ownership of Mosquito net			_
	Yes	77.50	_
	No	0.00
	Radio ownership			0.119			0.339
	Yes	68.92	1878.000		83.94
	No	80.31			77.01	2297.500
	Mobilephone ownership			0.069			0.033
	Yes	82.27	2432.500		84.87	2450.000
	No	70.61			70.69
	Motorcycle ownership			0.154			0.843
	Yes	62.73	724.500		77.19	1218.500
	No	78.86			79.23
	Bicycle ownership			0.625			0.267
	Yes	78.76	2736.000		74.56	2681.000
	No	75.63			81.98
	*Kruskal-Wallis test
